# Supplementary material for: Ultrasensitive Detection of Cu(II) and Pb(II) Using a Water-Soluble Perylene Probe
Source: Molecules. 2022 Oct 20;27(20):7079. doi: 10.3390/molecules27207079 (PMC9608940; doi:10.3390/molecules27207079)
Supplement: Supplementary file 1 [file molecules-27-07079-s001.zip]

Archive with 1 entries (1 files):
- molecules-1943236-supplementary.pdf
